# Supplementary material for: An unexpected tumor-resistant phenotype from floxing PAK1 in a mouse model of colitis associated cancer
Source: Sci Rep. 2025 Aug 9;15:29174. doi: 10.1038/s41598-025-12082-8 (PMC12335604; doi:10.1038/s41598-025-12082-8)
Supplement: Supplementary file 1 — Supplementary Material 1 [file 41598_2025_12082_MOESM1_ESM.xlsx]

## Sheet: Sheet1
Sample	Isolithocholic acid	Lithocholic Acid	5β-cholanic acid-3α-ol-7-one	3-oxo deoxycholic acid (12α-Hydroxy-3-oxo-5β-cholan-24-oic acid)	3β -Ursodeoxycholic acid (Isoursodeoxycholic acid)	Ursodeoxycholic acid	Hyodeoxycholic acid	Isochenodeoxycholic acid	Deoxycholic Acid	5ß-cholanic acid-3α,12α-diol-7-one	3-Oxocholic acid	α-Muricholic acid	β-Muricholic acid (3a,6b,7b-Trihydroxy-5b-cholanoic acid)	Hyocholic acid	Cholic acid	Glycoursodeoxycholic acid	Glycocholic Acid Hydrate Synthetic	Taurolithocholic Acid	Tauroursodeoxycholic acid (TUDCA)	Taurohyodeoxycholic acid	Taurochenodeoxycholic acid	Taurodeoxycholic Acid	Tauro-β-muricholic acid	Taurocholic Acid
all values ion counts (area)	5α-cholanic acid-3ß-ol							Isodeoxycholic acid (5β-CHOLANIC ACID-3β, 12α-DIOL)				ω-Muricholate (w-Muricholic acid)											Tauro-α-muricholic acid
												3ß-Cholic Acid
PAK1fl_5_PreDSS	299813	1360629	0	7097905	0	0	5097086	3165316	49344725	3426896	162997	42811132	2612950	300010	845996	183	671	0	27	85	0	0	2063	2406
PAK1fl_6_PreDSS	23005	198288	40621	4165790	4607	0	102323	218234	5739066	3942181	305131	3114289	2977073	0	1452583	25	129	0	5	0	4	0	893	478
PAK1fl_7_PreDSS	63776	433275	48459	5498256	10694	0	317079	779521	12279838	3315787	196795	6867725	6454985	0	2577661	0	719	0	67	135	59	0	2663	1572
PAK1fl_8_PreDSS	219365	718802	0	10544186	0	0	2218692	2138280	22940623	4821217	352227	18181806	1572520	37743	743914	0	606	0	5	0	16	7	853	532
PAK1fl_9_PreDSS	265343	1109326	0	13086520	12633	0	1481207	2918393	32297714	9036926	281870	36228555	5246059	51372	1424629	0	1087	0	87	309	184	230	5267	3094
PAK1fl_10_PreDSS	156483	537105	0	3602472	0	0	786910	652066	6550528	3945200	155457	13102493	1327532	22260	390692	37	404	0	14	16	11	0	1807	1027
PAK1fl_11_PreDSS	24705	127378	0	713888	3440	0	188662	120529	1907365	431431	43924	2197929	658813	10389	53484	0	10	0	0	0	0	0	161	182
PAK1CKO5_PreDSS	117188	662855	0	10173538	0	0	3351136	2139185	32277755	7605109	496796	24617104	6784968	32642	1563574	0	599	0	23	186	148	0	2625	883
PAK1CKO6_PreDSS	71534	341703	0	1979399	0	0	1120140	571129	9525219	1027101	81934	9137613	449930	49148	157025	0	0	0	0	0	2	0	301	388
PAK1CKO7_PreDSS	410510	2050696	0	10152359	0	0	8163445	2291287	32079810	4353273	484086	21723572	722220	174784	1129880	0	846	0	70	17	160	37	1261	563
PAK1CKO8_PreDSS	107544	574711	0	8300311	6657	0	559986	1607813	21853840	3656843	220784	11247353	4342041	16775	938656	7	402	0	11	47	75	83	2251	1523
PAK1CKO9_PreDSS	381220	1414387	0	12964124	0	0	5806662	2091794	24823526	5444780	549321	19697720	1111860	103145	1085836	51	964	0	117	137	319	60	1790	1161
PAK1CKO10_PreDSS	83901	381023	0	2261902	6041	0	596646	607412	8664502	1763317	160093	6284503	1168149	17566	711862	0	319	0	69	12	0	54	942	833
PAK1CKO11_PreDSS	183612	762839	0	6700863	0	0	2841340	1556625	18265306	3946849	271828	18400286	1389450	84769	500185	0	542	0	0	48	0	25	1289	600
WT05_PreDSS	216349	927244	0	15251530	0	0	4774792	2412536	29352201	9418709	604009	28347200	4534066	49756	1216093	0	710	0	92	167	246	101	2900	1362
WT06_PreDSS	226896	1635732	242136	13459225	32538	0	7578725	3967333	98609914	59083291	5539416	110451180	43187819	1217485	87335162	206	6881	10	699	407	777	2022	11582	5610
WT07_PreDSS	255953	822948	0	13634991	0	0	3916460	1686918	19862814	11503521	610679	25237546	4413482	60037	1160718	38	597	0	0	337	67	67	2586	625
WT08_PreDSS	283851	824054	0	7518357	0	0	3532539	981626	11361055	4700224	363613	13659076	1425743	31529	1129977	0	621	0	16	0	198	0	1904	1147
WT09_PreDSS	100435	323239	15323	1558265	0	0	823422	112051	1687101	1258314	41971	2810258	132126	11276	95424	0	70	0	0	0	11	0	442	77
WT10_PreDSS	191885	1222902	64081	8714289	0	0	1406827	514498	11281928	7235920	289682	11589349	3321179	42275	924706	0	482	0	85	133	158	12	2434	703
WT11_PreDSS	432655	2126561	69289	10343846	0	0	4001473	1097920	18873002	7261809	572905	16668584	4886662	51726	2306644	0	1202	0	156	473	471	127	3606	1675
PAK1KO_5_PreDSS	385159	2785489	0	18386731	0	0	5251019	2619241	58410871	15579361	563592	53007276	14544094	95503	1285224	0	1026	0	196	672	331	508	4868	1481
PAK1KO_6_PreDSS	200544	734669	26940	5388262	0	0	1576914	513163	8078516	8183756	246482	16315787	3464534	39113	1911926	0	660	11	318	379	517	289	3661	1198
PAK1KO_7_PreDSS	860544	1697889	67168	8330635	0	0	992546	1636126	26813942	5568651	784534	17231738	7219125	47814	2318102	18	984	0	212	83	220	269	5996	1119
PAK1KO_8_PreDSS	257438	995546	65149	6344833	0	0	2041055	931447	12152007	3656205	407292	7379804	1095845	29364	1254187	0	408	0	87	19	19	45	1514	645
PAK1KO_9_PreDSS	252788	892546	61543	4272421	21344	130788	618531	539606	9710518	8671771	723700	10340639	3966264	66473	2797894	0	979	0	128	50	2	74	3017	976
PAK1fl_5_EndDSS	399318	2051380	0	14673298	0	59120	5212531	6097346	68489019	7585674	742915	43072551	12232734	62275	7924506	0	2252	0	187	214	402	418	4521	3125
PAK1fl_6_EndDSS	197728	1213931	48984	4401598	23839	177623	1505088	2145888	31065908	2462923	333612	23184961	6148434	67074	3520924	0	1088	0	280	388	336	186	4455	2889
PAK1fl_8_EndDSS	262462	1361971	101945	5581786	22627	233715	1403655	2917880	39434554	4387131	381124	27650748	8946746	91065	1980051	4	607	0	50	10	141	49	3756	1832
PAK1fl_9_EndDSS	197362	974497	78315	4437698	39267	226659	1107087	2760440	30999351	3151777	315970	20634931	5423359	56154	2064383	7	865	0	160	94	154	110	3785	2246
PAK1fl_10_EndDSS	255770	1432689	90652	11223069	69537	459171	2635086	5544843	73704156	13814245	1154569	41496393	14161654	172282	9606981	0	1533	0	222	363	83	202	3792	2356
PAK1fl_11_EndDSS	571945	3040732	167189	19996883	76899	392735	5211064	6674283	91202475	17262712	1103941	57818306	15226081	151612	4678437	0	1572	0	465	486	643	598	6094	3307
PAK1CKO5_EndDSS	432097	2266578	55984	5872971	27388	266670	3233699	2832706	42125761	5257693	655740	25413315	3168264	148003	4032061	0	944	0	277	353	10	993	3694	1351
PAK1CKO6_EndDSS	298224	1314212	0	6060079	0	0	3251450	2851328	36268013	2568848	234772	21723864	1341595	165341	694437	0	462	0	0	15	5	40	1142	1019
PAK1CKO7_EndDSS	426136	1975815	0	7837187	18601	77359	1827920	1944512	28569093	3514490	485354	12299322	4869767	46048	1858199	0	766	0	145	79	240	129	2513	1504
PAK1CKO8_EndDSS	34748	217881	15996	1377885	8847	49136	574908	370530	5529285	1774622	159019	6705789	1794533	30214	796834	0	124	0	0	2	59	0	736	315
PAK1CKO9_EndDSS	208721	1047788	89581	7478177	23873	175305	1435918	1825543	22636129	4918928	482349	19217185	4175547	64079	2052658	0	303	0	16	22	38	16	1090	528
PAK1CKO10_EndDSS	285717	1807789	566300	5282628	227760	3821373	9671055	4880540	69824754	101792522	9940894	100580082	74483990	916034	170843768	290	15899	0	613	830	393	1024	10716	4114
PAK1CKO11_EndDSS	398381	2172469	39745	6857228	26248	205357	3414970	3072476	33123947	3787369	350415	23211462	4434725	69199	1436595	0	807	0	44	55	182	55	2707	1194
WT05_EndDSS	1464214	7518623	136159	12294373	179059	912458	22310163	12334452	138024441	10067257	731335	90362979	22946529	574657	7371724	78	1906	324	1053	2110	1527	3468	11632	5351
WT06_EndDSS	873895	5477230	321733	18368154	144218	1561722	16607344	7095242	116136538	22734734	1598256	106590372	13164665	1430907	11336226	292	2291	10	786	311	784	537	4070	2183
WT09_EndDSS	308037	1586742	104179	4414210	0	0	3974750	1000476	15942104	7330267	153607	43051242	13030316	12966	1000424	0	987	0	39	14	299	64	4706	1340
WT10_EndDSS	1231031	4063267	161906	5837918	95188	539642	3230621	4148228	61965244	6733162	719305	39446686	21852444	132284	6766679	0	1648	18	319	275	50	427	3100	1066
WT11_EndDSS	1421472	3912528	0	9809429	0	90662	3597789	2162211	25735267	2385803	225873	15992181	3611723	20006	754696	0	348	0	190	64	173	218	1970	846
PAK1KO_5_EndDSS	88270	2321281	925512	3322226	117201	2944900	1463852	1974166	75065591	19031232	1733015	36663357	123345527	0	78096119	1879	8486	0	746	102	850	917	12793	3683
PAK1KO_6_EndDSS	1303953	3923741	59710	2726431	41131	275380	3139459	2317641	30775243	1565595	186256	23788773	12875060	30785	1221311	31	547	0	0	0	185	44	3496	760
PAK1KO_7_EndDSS	1954381	5058961	56680	2156474	81934	361606	3993646	3599574	48071102	1923759	331763	26901035	20601206	31660	1531708	0	390	0	100	9	19	504	2058	587
PAK1KO_8_EndDSS	955099	5330169	123846	4430975	0	228741	7017271	3897364	61727919	3437787	413557	47345411	36346718	48388	4634543	0	945	120	413	973	353	1650	8677	1751
PAK1KO11_EndDSS	1670100	3850044	131508	3607588	41968	310857	3554535	1804610	26380854	3392502	399568	17196303	10886304	55570	3788190	0	1470	51	406	379	138	841	5588	1114
